# Supplementary material for: Persistent Halogenated Organic Pollutants in Deep-Water-Deposited Particulates from South China Sea
Source: Toxics. 2023 Nov 29;11(12):968. doi: 10.3390/toxics11120968 (PMC10748163; doi:10.3390/toxics11120968)
Supplement: Supplementary file 1 [file toxics-11-00968-s001.zip]

Archive with 1 entries (1 files):
- toxics-2643157-Supplemental Materials.pdf
